# Supplementary material for: A Longitudinal Study of Chronic Periodontitis in Two Cohorts of Community-Dwelling Elderly Australians
Source: Int J Environ Res Public Health. 2022 Sep 19;19(18):11824. doi: 10.3390/ijerph191811824 (PMC9516963; doi:10.3390/ijerph191811824)
Supplement: Supplementary file 1 [file ijerph-19-11824-s001.zip]

Archive with 1 entries (1 files):
- ijerph-1850666-supplementary.pdf
